# Supplementary material for: Statistical methods for exploring spontaneous adverse event reporting databases for drug-host factor interactions
Source: BMC Med Res Methodol. 2023 Mar 27;23:71. doi: 10.1186/s12874-023-01885-w (PMC10041785; doi:10.1186/s12874-023-01885-w)
Supplement: Supplementary file 3 — Additional file 3. Results for all tests for analgesics. [file 12874_2023_1885_MOESM3_ESM.csv]

Drug name	No Drug/Male	No Drug/Female	Drug/Male	Drug/Female	LRT(adj.p)	Normal.approx.(adj.p)	PRR.z.score(adj.p)	ROR.z.score(adj.p)
Acetaminophen	46798	51289	1032	1789	67.2388(0.0000)	11.5059(0.0000)	10.4936(0.0000)	11.8203(0.0000)
Aspirin	47695	52984	135	94	6.1345(0.0062)	3.5011(0.0055)	3.9521(0.0009)	3.5218(0.0051)
Ibuprofen	47566	52706	264	372	4.4538(0.0409)	2.9749(0.0346)	2.8208(0.0560)	3.0073(0.0312)
meloxicam	47818	53044	12	34	4.3995(0.0433)	2.8949(0.0446)	2.4306(0.1666)	3.1743(0.0179)
Etodolac	47821	53053	9	25	3.1308(0.1452)	2.4440(0.1610)	2.0576(0.3844)	2.6714(0.0870)
Indomethacin	47820	53053	10	25	2.5873(0.2604)	2.2308(0.2683)	1.9070(0.5025)	2.3992(0.1803)
Ketoprofen	47821	53073	9	5	0.8066(0.9482)	1.2654(0.9370)	1.5260(0.8040)	1.2927(0.9272)
Diclofenac	47625	52822	205	256	0.7963(0.9504)	1.2604(0.9387)	1.2267(0.9492)	1.2657(0.9369)
Ketorolac	47824	53067	6	11	0.5090(0.9867)	0.9996(0.9898)	0.8997(0.9960)	1.0335(0.9865)
Piroxicam	47821	53063	9	15	0.4782(0.9925)	0.9713(0.9920)	0.8900(0.9963)	0.9949(0.9902)
nabumetone	47825	53069	5	9	0.3902(0.9975)	0.8756(0.9968)	0.7907(0.9988)	0.9036(0.9958)
Naproxen	47750	52982	80	96	0.1337(1.0000)	0.5168(1.0000)	0.5075(1.0000)	0.5181(1.0000)
