# Supplementary material for: Statistical methods for exploring spontaneous adverse event reporting databases for drug-host factor interactions
Source: BMC Med Res Methodol. 2023 Mar 27;23:71. doi: 10.1186/s12874-023-01885-w (PMC10041785; doi:10.1186/s12874-023-01885-w)
Supplement: Supplementary file 4 — Additional file 4. Results for all tests for liver toxicity. [file 12874_2023_1885_MOESM4_ESM.zip]

Archive with 5 entries (4 files):
- Liver_Tox_All_Tests/
- Liver_Tox_All_Tests/LiverTox_LRT.csv
- Liver_Tox_All_Tests/LiverTox_norm.approx.csv
- Liver_Tox_All_Tests/LiverTox_PRR.csv
- Liver_Tox_All_Tests/LiverTox_ROR.csv
