# Supplementary material for: Statistical methods for exploring spontaneous adverse event reporting databases for drug-host factor interactions
Source: BMC Med Res Methodol. 2023 Mar 27;23:71. doi: 10.1186/s12874-023-01885-w (PMC10041785; doi:10.1186/s12874-023-01885-w)
Supplement: Supplementary file 4 — Additional file 4. Results for all tests for liver toxicity. [file 12874_2023_1885_MOESM4_ESM.zip › Liver_Tox_All_Tests/LiverTox_LRT.csv]

drug.names	no.DILI.Male	no.DILI.Fem	DILI.Male	DILI.Fem	LR.value
Leuprolide	4405	5341	133	24	51.3565
Isotretinoin	6044	7457	423	253	39.1588
Etanercept	43723	124146	614	1168	30.1238
Rosuvastatin	8153	11178	565	498	23.2004
Fingolimod	2330	9148	172	338	22.6235
Azithromycin	1653	2633	147	101	19.2814
Esomeprazole	7125	16566	180	234	15.9472
Adalimumab	42601	96825	658	1135	15.0202
Cyclosporine	4716	5530	489	385	14.6368
Amlodipine	4776	7825	156	134	14.3233
Metformin	4896	6604	390	346	14.2064
Sorafenib	5250	2100	1107	299	14.0052
Aripiprazole	5592	7428	134	91	12.072
Doxorubicin	1349	2671	120	125	10.9147
Propranolol	659	1113	48	26	10.6498
Clavulanate	1287	1708	417	367	10.3165
Insulin Glargine	6233	8495	87	55	10.0872
Clarithromycin	1751	2674	190	174	10.0673
Doxycycline	770	1446	92	84	9.6223
Valsartan	3883	6148	155	146	9.484
Ranitidine	1750	2945	75	58	9.4044
Topotecan	364	717	42	27	9.3031
Fluvastatin	348	305	80	151	8.9562
Peginterferon Alfa-2b	4750	4086	286	163	8.2328
