# Supplementary material for: Statistical methods for exploring spontaneous adverse event reporting databases for drug-host factor interactions
Source: BMC Med Res Methodol. 2023 Mar 27;23:71. doi: 10.1186/s12874-023-01885-w (PMC10041785; doi:10.1186/s12874-023-01885-w)
Supplement: Supplementary file 4 — Additional file 4. Results for all tests for liver toxicity. [file 12874_2023_1885_MOESM4_ESM.zip › Liver_Tox_All_Tests/LiverTox_norm.approx.csv]

drug.names	no.DILI.Male	no.DILI.Fem	DILI.Male	DILI.Fem	z.score(normal approximation)
Leuprolide	4405	5341	133	24	9.7797
Isotretinoin	6044	7457	423	253	8.8522
Etanercept	43723	124146	614	1168	7.9951
Fingolimod	2330	9148	172	338	7.1434
Rosuvastatin	8153	11178	565	498	6.8564
Azithromycin	1653	2633	147	101	6.3002
Esomeprazole	7125	16566	180	234	5.8323
Adalimumab	42601	96825	658	1135	5.5719
Amlodipine	4776	7825	156	134	5.4428
Cyclosporine	4716	5530	489	385	5.4165
Metformin	4896	6604	390	346	5.361
Sorafenib	5250	2100	1107	299	5.1557
Aripiprazole	5592	7428	134	91	4.9427
Doxorubicin	1349	2671	120	125	4.7883
Propranolol	659	1113	48	26	4.7011
Clavulanate	1287	1708	417	367	4.5566
Clarithromycin	1751	2674	190	174	4.5341
Insulin Glargine	6233	8495	87	55	4.5236
Doxycycline	770	1446	92	84	4.4864
Topotecan	364	717	42	27	4.4435
Ranitidine	1750	2945	75	58	4.4216
Valsartan	3883	6148	155	146	4.4135
Fluvastatin	348	305	80	151	4.1922
Venlafaxine	2997	7322	123	184	4.1179
Sildenafil	8509	2405	70	43	4.0549
Peginterferon Alfa-2b	4750	4086	286	163	4.0232
