# Supplementary material for: Statistical methods for exploring spontaneous adverse event reporting databases for drug-host factor interactions
Source: BMC Med Res Methodol. 2023 Mar 27;23:71. doi: 10.1186/s12874-023-01885-w (PMC10041785; doi:10.1186/s12874-023-01885-w)
Supplement: Supplementary file 4 — Additional file 4. Results for all tests for liver toxicity. [file 12874_2023_1885_MOESM4_ESM.zip › Liver_Tox_All_Tests/LiverTox_PRR.csv]

drug.names	no.DILI.Male	no.DILI.Fem	DILI.Male	DILI.Fem	PRR.z.score
Leuprolide	4405	5341	133	24	17.1186
Isotretinoin	6044	7457	423	253	10.5219
Etanercept	43723	124146	614	1168	8.4773
Fingolimod	2330	9148	172	338	7.7665
Azithromycin	1653	2633	147	101	7.542
Rosuvastatin	8153	11178	565	498	7.5281
Esomeprazole	7125	16566	180	234	6.4535
Amlodipine	4776	7825	156	134	6.2506
Propranolol	659	1113	48	26	6.0886
Cyclosporine	4716	5530	489	385	5.8988
Metformin	4896	6604	390	346	5.8508
Adalimumab	42601	96825	658	1135	5.8274
Aripiprazole	5592	7428	134	91	5.8127
Sorafenib	5250	2100	1107	299	5.7098
Topotecan	364	717	42	27	5.5778
Insulin Glargine	6233	8495	87	55	5.4667
Roflumilast	662	518	12	1	5.4504
Doxorubicin	1349	2671	120	125	5.3758
Ranitidine	1750	2945	75	58	5.2296
Doxycycline	770	1446	92	84	5.1212
Iopromide	1423	2086	14	4	5.009
Clarithromycin	1751	2674	190	174	5.0054
Valsartan	3883	6148	155	146	4.9198
Clavulanate	1287	1708	417	367	4.8346
Glyburide	678	545	33	8	4.5123
Peginterferon Alfa-2b	4750	4086	286	163	4.4825
Venlafaxine	2997	7322	123	184	4.4551
Ustekinumab	1790	1484	108	47	4.2919
Rotigotine	346	323	15	3	4.1759
Omalizumab	2033	4607	37	37	4.1747
Zoledronic Acid	6892	17828	188	341	4.0497
Moxifloxacin	2155	3772	149	168	4.045
Lamivudine	951	571	338	125	3.9889
Benzoyl Peroxide	173	418	20	16	3.9401
