# Supplementary material for: Statistical methods for exploring spontaneous adverse event reporting databases for drug-host factor interactions
Source: BMC Med Res Methodol. 2023 Mar 27;23:71. doi: 10.1186/s12874-023-01885-w (PMC10041785; doi:10.1186/s12874-023-01885-w)
Supplement: Supplementary file 4 — Additional file 4. Results for all tests for liver toxicity. [file 12874_2023_1885_MOESM4_ESM.zip › Liver_Tox_All_Tests/LiverTox_ROR.csv]

drug.names	no.DILI.Male	no.DILI.Fem	DILI.Male	DILI.Fem	ROR.z.score
Leuprolide	4405	5341	133	24	11.7044
Isotretinoin	6044	7457	423	253	8.9296
Etanercept	43723	124146	614	1168	7.3507
Rosuvastatin	8153	11178	565	498	6.7544
Azithromycin	1653	2633	147	101	6.1244
Fingolimod	2330	9148	172	338	6.0817
Sorafenib	5250	2100	1107	299	5.5124
Cyclosporine	4716	5530	489	385	5.4144
Esomeprazole	7125	16566	180	234	5.3431
Adalimumab	42601	96825	658	1135	5.3159
Metformin	4896	6604	390	346	5.2917
Amlodipine	4776	7825	156	134	5.2243
Aripiprazole	5592	7428	134	91	4.9007
Propranolol	659	1113	48	26	4.5648
Clavulanate	1287	1708	417	367	4.5353
Doxorubicin	1349	2671	120	125	4.5026
Insulin Glargine	6233	8495	87	55	4.4821
Clarithromycin	1751	2674	190	174	4.4257
Fluvastatin	348	305	80	151	4.3042
Valsartan	3883	6148	155	146	4.2683
Doxycycline	770	1446	92	84	4.2552
Ranitidine	1750	2945	75	58	4.2282
Topotecan	364	717	42	27	4.1786
Peginterferon Alfa-2b	4750	4086	286	163	4.1356
Roflumilast	662	518	12	1	3.9597
