# Supplementary material for: Statistical methods for exploring spontaneous adverse event reporting databases for drug-host factor interactions
Source: BMC Med Res Methodol. 2023 Mar 27;23:71. doi: 10.1186/s12874-023-01885-w (PMC10041785; doi:10.1186/s12874-023-01885-w)
Supplement: Supplementary file 5 — Additional file 5. Code for important functions. [file 12874_2023_1885_MOESM5_ESM.txt]

##
## Additional File 5
## Code for main functions to carry out the proposed tests.
##

#######################################################################################
# Functions to help calculate the Likelihood Ratio (LR) values

x_log_xy=function(x,y){
	value=0
	if (x>0){value=x*log(x/y)}
	return(value)
}

calculate_LR=function(X){
	n_ij=X[3]+X[4]
	n_ij_1=X[4]
	n_ij_2=X[3]
	
	n_i.=X[1]+X[2]
	n_i._1=X[2]
	n_i._2=X[1]
	
	LR= -x_log_xy(n_ij,n_i.) + x_log_xy(n_ij_1,n_i._1) + x_log_xy(n_ij_2,n_i._2)
	return(LR)
}


LR_data_simulate=function( n_ij_vector,p_vector ){
	J=length(n_ij_vector)
	result_matrix=matrix(0,length(n_ij_vector),2)
	for (ii in 1:J){
		n_ij_1_simulated=rbinom(1,n_ij_vector[ii],p_vector[ii])
		n_ij_2_simulated=n_ij_vector[ii]-n_ij_1_simulated
		
		result_matrix[ii,]=c( n_ij_2_simulated,n_ij_1_simulated )
	}
	return(result_matrix)
}


#######################################################################################
# Use the 4 vectors n_ij_1, n_ij_2, and n_i._1, n_i._2 to calculate the test statistics and p-values for the 4 inference vectors

# Calculate the other parameters.
n_i.=n_i._1+n_i._2
n_ij=n_ij_1+n_ij_2
n_i.=n_i._1+n_i._2
p_i=n_i._1/n_i.


#######################################################################################
# Simulates counts randomly and calculates the Likelihood Ratio values with iterations equaling variable iteration_number
# Outputs the Likelihood Ratio values in matrix variable LR_simulated_value_matrix with columns denoting the simulation iteration
# Simulations are necessary to calculate p-values for any Likelihood Ratio value  
iteration_number=5000

LR_simulated_value_matrix=matrix(0,length(n_i._1),iteration_number)
for (ii in 1:iteration_number){
	simulated_count_matrix=cbind(n_i._2,n_i._1,LR_data_simulate(n_ij,p_i))
	LR_simulated_value_matrix[,ii]=apply( simulated_count_matrix  , 1, calculate_LR )
}

# Calculates the Likelihood Ratio values and output as the vector LR_value_vector
count_matrix=cbind( n_i._2 , n_i._1 , n_ij_2 , n_ij_1 )
LR_value_vector=apply(count_matrix,1,calculate_LR)
# Calculates the unadjusted p-value of the Likelhood Ratios, output as LR_pvalue_vector
LR_pvalue_vector=rep(0,length(LR_value_vector))
for (ii in 1:length(LR_value_vector)){
	LR_pvalue_vector[ii]=sum( LR_simulated_value_matrix[ii,] >= LR_value_vector[ii] ) / ncol(LR_simulated_value_matrix)
}


#######################################################################################
# Calculates the z-score using the Normal Approximation method, output as normal_approx_zscore_vector
normal_approx_zscore_vector= sqrt(n_ij) * (n_ij_1/n_ij - p_i) / sqrt( p_i * (1-p_i) )
# Calculates the unadjusted p-value of the Normal Approximation Method, output as normal_approx_pvalue_vector
normal_approx_pvalue_vector=2*pnorm( -abs( normal_approx_zscore_vector ) )


#######################################################################################
# Calculates the z-score using the PRR, output as log_PRR_zscore_vector
log_PRR_vector = log( (n_ij_1 / n_ij) / ( (n_i._1 - n_ij_1) / (n_i. - n_ij) ) )
log_PRR_mean = log( p_i / ( ( n_i._1-p_i*n_ij ) / ( n_i.-n_ij ) ) )
log_PRR_se = sqrt(p_i*(1-p_i)/n_ij) * ( n_i._1 / ( p_i * (n_i._1 - n_ij*p_i) ) )
log_PRR_zscore_vector = (log_PRR_vector-log_PRR_mean)/log_PRR_se
# Calculates the unadjusted p-value using the PRR, output as log_PRR_pvalue_vector
log_PRR_pvalue_vector = 2*pnorm( -abs( log_PRR_zscore_vector ) )


#######################################################################################
# Calculates the z-score using the ROR, output as log_ROR_zscore_vector
log_ROR_vector = log( (n_ij_1/n_ij_2) / ( (n_i._1-n_ij_1)/( n_i._2-n_ij_2 ) ) )
log_ROR_mean = log( (p_i/(1-p_i)) / ( ( (n_i._1/n_ij)-p_i ) / ( (n_i._2/n_ij)-1+p_i ) ) )
log_ROR_se = sqrt(p_i*(1-p_i)/n_ij) * ( ( (n_i._1/n_ij) / ( p_i * ((n_i._1/n_ij)-p_i) ) ) + ( (n_i._2/n_ij) / ( (1-p_i) * ((n_i._2/n_ij)-1+p_i) ) ) )
log_ROR_zscore_vector = (log_ROR_vector-log_ROR_mean)/log_ROR_se
# Calculates the unadjusted p-value using the ROR, output as log_ROR_pvalue_vector
log_ROR_pvalue_vector = 2*pnorm( -abs( log_ROR_zscore_vector ) )
